# Supplementary material for: Anti-Cancer Effect of Sesquiterpene and Triterpenoids from Agarwood of Aquilaria sinensis
Source: Molecules. 2022 Aug 22;27(16):5350. doi: 10.3390/molecules27165350 (PMC9413513; doi:10.3390/molecules27165350)
Supplement: Supplementary file 1 [file molecules-27-05350-s001.zip]

Archive with 1 entries (1 files):
- molecules-1848918-SI.pdf
